# Supplementary material for: Three-Dimensional Navigated Transsacral Screw Fixation After Failed Conservative Treatment in Patients with Sacral Insufficiency Fractures: A Retrospective Observational Study with a Three-Month Follow-Up
Source: J Clin Med. 2025 May 27;14(11):3749. doi: 10.3390/jcm14113749 (PMC12156423; doi:10.3390/jcm14113749)
Supplement: Supplementary file 1 [file jcm-14-03749-s001.zip]

Archive with 1 entries (1 files):
- jcm-3618152-supplementary.mp4
